# Supplementary material for: An integrative network-based approach to identify novel disease genes and pathways: a case study in the context of inflammatory bowel disease
Source: BMC Bioinformatics. 2018 Jul 13;19:264. doi: 10.1186/s12859-018-2251-x (PMC6043997; doi:10.1186/s12859-018-2251-x)
Supplement: Supplementary file 1 — List of predicted IBD genes. (XLSX 26 kb) [file 12859_2018_2251_MOESM1_ESM.xlsx]

## Sheet: Sheet1
Predicted IBD genes	adjusted pvalues
MMP14	0.00269243
IKBKG	0.00269243
BCL10	0.00269243
BIRC3	0.00269243
CARD11	0.00269243
RBCK1	0.00269243
RNF31	0.00269243
CCR1	0.00269243
CCR3	0.00269243
CCRL1	0.00269243
IL8	0.00333483
LAMC3	0.00333483
LBP	0.00333483
TIRAP	0.00333483
THBS2	0.00835682
KISS1	0.00835682
MAP1LC3A	0.00952417
NLRC4	0.00952417
APCS	0.00952417
COL1A1	0.00952417
COL7A1	0.00952417
FCER1G	0.00952417
FN1	0.00952417
SYK	0.00952417
PYCARD	0.00952417
FGFR3	0.00952417
FHL2	0.00952417
AR	0.00952417
CDKN1A	0.00952417
NCOA1	0.00952417
JUN	0.00952417
HDAC1	0.00952417
RIPK1	0.00952417
SHARPIN	0.00952417
TANK	0.00952417
TRAF1	0.00952417
TRAF2	0.00952417
USP7	0.00952417
VKORC1	0.00952417
TLR10	0.00952417
TOLLIP	0.00952417
THBS1	0.00952417
SLC9A3	0.00952417
SLC9A3R2	0.00952417
IL1RAP	0.00952417
IRAK1	0.00952417
ITGA2B	0.00952417
MIS12	0.00952417
APOA2	0.00952417
ALB	0.00952417
ABCC2	0.00952417
COL1A2	0.00952417
COL2A1	0.00952417
CLCN3	0.00952417
GFAP	0.00952417
APP	0.00952417
OS9	0.00952417
PDZD3	0.00952417
KPNA2	0.00952417
LAMA4	0.00952417
LTBP4	0.00952417
IL12B	0.00952417
SBDS	0.00952417
RMND5A	0.00952417
THBD	0.00952417
SNAPIN	0.00952417
SOX8	0.00952417
SRPX2	0.00952417
VTN	0.00952417
REL	0.0102803
RELB	0.0102803
RAD50	0.0102803
H2AFX	0.0102803
NFKB1	0.0102803
NFKB2	0.0102803
NBN	0.0102803
MRE11A	0.0102803
ATM	0.0102803
CHUK	0.0102803
CCR5	0.0102803
CD4	0.0102803
CCR10	0.0102803
CCL21	0.0102803
CARM1	0.0102803
CAV1	0.0102803
CALM1	0.0102803
BIRC2	0.0102803
BAG6	0.0102803
APPBP2	0.0102803
FHL3	0.0102803
FKBP4	0.0102803
FBXO25	0.0102803
FBXO6	0.0102803
FANCA	0.0102803
ESR1	0.0102803
CRELD2	0.0102803
CXCL10	0.0102803
CXCR3	0.0102803
DCN	0.0102803
DNAJA3	0.0102803
DVL1	0.0102803
DNAJC7	0.0102803
EEF1G	0.0102803
MMP10	0.0102803
MYD88	0.0102803
MYO1C	0.0102803
MAP3K14	0.0102803
MATR3	0.0102803
NME4	0.0102803
NR3C1	0.0102803
PHYH	0.0102803
PIAS4	0.0102803
GRK5	0.0102803
HDAC2	0.0102803
HIVEP1	0.0102803
HMGB1	0.0102803
HNRNPA1	0.0102803
HOXC11	0.0102803
HSP90AA1	0.0102803
HSP90AB1	0.0102803
LRRC47	0.0102803
LAMA5	0.0102803
LAMA1	0.0102803
KPNB1	0.0102803
IRF2	0.0102803
KAT2B	0.0102803
PYY	0.0102803
RAE1	0.0102803
POTEE	0.0102803
PPM1G	0.0102803
PRDX4	0.0102803
RPL21	0.0102803
RPS6KA1	0.0102803
SAMHD1	0.0102803
SMAD9	0.0102803
SMARCA2	0.0102803
SLC25A6	0.0102803
SRC	0.0102803
STUB1	0.0102803
SNX5	0.0102803
TGFB3	0.0102803
TINF2	0.0102803
TMED1	0.0102803
TNIP2	0.0102803
VASN	0.0102803
USP11	0.0102803
USP2	0.0102803
UGGT1	0.0102803
VPS35	0.0102803
WWP2	0.0102803
XRCC3	0.0102803
XRCC6	0.0102803
ZC3H12A	0.0102803
TRAF4	0.0150668
TRAF6	0.0150668
TUBA3C	0.0170173
TUBA3D	0.0170173
TRAF3	0.0170173
TNKS1BP1	0.0170173
TP53BP2	0.0170173
VIM	0.0170173
TGM2	0.0170173
TBK1	0.0170173
SERPINA5	0.0170173
SH3BGRL	0.0170173
RPL38	0.0170173
KCTD12	0.0170173
LRP1	0.0170173
HSPA1L	0.0170173
MAVS	0.0170173
NCF1	0.0170173
CYBA	0.0170173
CNOT1	0.0170173
F2	0.0170173
GAPDH	0.0170173
BCAN	0.0170173
CCBP2	0.0170173
CEBPB	0.0236982
CD7	0.0236982
BATF3	0.0236982
ATF4	0.0236982
FOS	0.0236982
GRB10	0.0236982
DDIT3	0.0236982
PIK3R1	0.0236982
IGF1R	0.0236982
LMO2	0.0236982
IRS1	0.0236982
KAT5	0.0236982
INSR	0.0236982
SHC1	0.0236982
PTPN11	0.0236982
SOCS1	0.0236982
STAT1	0.0236982
TGFB2	0.0236982
TUBB4A	0.0236982
TUBB6	0.0236982
TUBB	0.0236982
PRELP	0.0236982
IGF2	0.0236982
HSPG2	0.0236982
IGFBP5	0.0236982
GSN	0.0236982
NOD1	0.0236982
NFATC2	0.0236982
MYO1D	0.0236982
CTSL1	0.0236982
GDPD1	0.0236982
FBLN2	0.0236982
EGFR	0.0236982
BGN	0.0236982
ACTN4	0.0236982
CARD16	0.0236982
C1QA	0.0289703
C1QB	0.0289703
C1QC	0.0289703
BRCA1	0.0289703
CALD1	0.0289703
ACTG1	0.0289703
AKAP9	0.0289703
BANP	0.0289703
BARD1	0.0289703
EZR	0.0289703
FYN	0.0289703
CUL1	0.0289703
DNAJA1	0.0289703
MSN	0.0289703
NF2	0.0289703
MYC	0.0289703
MID1	0.0289703
MDM2	0.0289703
MEP1B	0.0289703
NUCB1	0.0289703
PIAS1	0.0289703
PDLIM7	0.0289703
HCK	0.0289703
IL1R2	0.0289703
HSPA8	0.0289703
HNRNPU	0.0289703
ITGA4	0.0289703
ITGA5	0.0289703
ITGAV	0.0289703
ITGB1	0.0289703
IRF8	0.0289703
KDM1A	0.0289703
LCP2	0.0289703
LYN	0.0289703
POT1	0.0289703
PML	0.0289703
PRKDC	0.0289703
PZP	0.0289703
SKAP1	0.0289703
SKP1	0.0289703
SLA	0.0289703
RPL5	0.0289703
RPL23	0.0289703
RPS16	0.0289703
TUBB2B	0.0289703
TMED7	0.0289703
UBE2D1	0.0289703
UBE2E1	0.0289703
VAV1	0.0289703
VCP	0.0289703
TICAM1	0.0289703
TICAM2	0.0289703
SPN	0.0289703
SUMO1	0.0289703
PRKCZ	0.0308973
PKM2	0.0308973
PLTP	0.0308973
IL27RA	0.0308973
IL6ST	0.0308973
IL12RB2	0.0308973
PFKL	0.0308973
FAP	0.0308973
BAG3	0.0308973
A2M	0.0308973
CD80	0.0308973
CAPN1	0.0308973
CAPN2	0.0308973
COPS5	0.0308973
PGR	0.0308973
NFKBIZ	0.0308973
MET	0.0308973
PTPN1	0.0308973
STRAP	0.0308973
SNX6	0.0308973
TGFBR1	0.0308973
TGFBR2	0.0308973
FKBP1A	0.0308973
ACVRL1	0.0308973
ADAMTS4	0.0308973
ADAR	0.0308973
ADCY9	0.0308973
ADPRHL2	0.0308973
AES	0.0308973
ABCA6	0.0308973
ABCC1	0.0308973
ABCC4	0.0308973
ABL2	0.0308973
AKT1	0.0308973
AKAP8L	0.0308973
AIM1	0.0308973
ANGPTL4	0.0308973
ANXA2	0.0308973
AURKB	0.0308973
AVL9	0.0308973
AP3B1	0.0308973
ATF2	0.0308973
ARFGAP1	0.0308973
ARHGEF7	0.0308973
ARID2	0.0308973
CCDC88A	0.0308973
CBX2	0.0308973
C17orf81	0.0308973
C1RL	0.0308973
CIB1	0.0308973
CKAP4	0.0308973
CKMT1B	0.0308973
CFDP1	0.0308973
CD40LG	0.0308973
CD55	0.0308973
CCL3	0.0308973
CCR4	0.0308973
FZD7	0.0308973
GBAS	0.0308973
GDA	0.0308973
FXR2	0.0308973
GNAI3	0.0308973
GOLT1B	0.0308973
GPLD1	0.0308973
GRAMD1C	0.0308973
FABP2	0.0308973
FAF2	0.0308973
FAM13C	0.0308973
FAM160A2	0.0308973
FAM3C	0.0308973
FCRL4	0.0308973
FBXO7	0.0308973
ERBB4	0.0308973
EXOSC5	0.0308973
ESRP2	0.0308973
DLG3	0.0308973
EIF2B2	0.0308973
ENO1	0.0308973
CPNE2	0.0308973
COL14A1	0.0308973
CSNK2B	0.0308973
CSF3R	0.0308973
CCT5	0.0308973
CD247	0.0308973
CLEC5A	0.0308973
CLGN	0.0308973
CLINT1	0.0308973
CLU	0.0308973
CNNM3	0.0308973
COL5A2	0.0308973
DNAJA2	0.0308973
DNAJB4	0.0308973
DYNLL1	0.0308973
ECSIT	0.0308973
EDF1	0.0308973
CUL5	0.0308973
CWC15	0.0308973
CTNNBIP1	0.0308973
DCUN1D2	0.0308973
METAP2	0.0308973
MCM7	0.0308973
MID2	0.0308973
MMP25	0.0308973
MMP8	0.0308973
MMRN1	0.0308973
MAPT	0.0308973
MASP1	0.0308973
NDRG1	0.0308973
NCK1	0.0308973
NCK2	0.0308973
NCOA6	0.0308973
NCOA7	0.0308973
MTCH2	0.0308973
MUC3A	0.0308973
NANS	0.0308973
MZT1	0.0308973
NACC1	0.0308973
MMGT1	0.0308973
MRPL23	0.0308973
NIPSNAP1	0.0308973
NLRP1	0.0308973
NLRP5	0.0308973
OASL	0.0308973
PACSIN3	0.0308973
PGM1	0.0308973
PIM1	0.0308973
PIN1	0.0308973
PDX1	0.0308973
PEPD	0.0308973
PCDH1	0.0308973
NTRK1	0.0308973
PDLIM2	0.0308973
P2RY14	0.0308973
PARP6	0.0308973
PCK1	0.0308973
IGFBP7	0.0308973
IKBKAP	0.0308973
IGFBP2	0.0308973
IGFBP4	0.0308973
HOXB7	0.0308973
HSPA9	0.0308973
GZMB	0.0308973
GTF2I	0.0308973
HIST1H1B	0.0308973
HK3	0.0308973
JAK3	0.0308973
KIF22	0.0308973
KIAA1274	0.0308973
KIAA1377	0.0308973
KIAA2013	0.0308973
LTF	0.0308973
MAGI1	0.0308973
LDLR	0.0308973
KLK6	0.0308973
LAMB3	0.0308973
LCMT1	0.0308973
TLN1	0.0308973
TBC1D8	0.0308973
TERF1	0.0308973
SYTL1	0.0308973
SNRPD3	0.0308973
SNTA1	0.0308973
SMPDL3A	0.0308973
SORL1	0.0308973
SPARC	0.0308973
STK40	0.0308973
STX12	0.0308973
ST13	0.0308973
USP19	0.0308973
USP25	0.0308973
VASP	0.0308973
UBP1	0.0308973
TXNDC11	0.0308973
TYMS	0.0308973
UBD	0.0308973
TMEM25	0.0308973
TNFSF12	0.0308973
TPST2	0.0308973
TRADD	0.0308973
TOMM40	0.0308973
TOP3B	0.0308973
TTC1	0.0308973
TRAPPC2	0.0308973
REG3A	0.0308973
RAB5C	0.0308973
RAB7A	0.0308973
RARA	0.0308973
RASSF9	0.0308973
PTN	0.0308973
PTRF	0.0308973
PRAM1	0.0308973
PRC1	0.0308973
PRTFDC1	0.0308973
PSAT1	0.0308973
POU5F1	0.0308973
PPFIBP2	0.0308973
PLIN2	0.0308973
PRKAR1A	0.0308973
PPP2R5A	0.0308973
PPP2R5D	0.0308973
PPP4C	0.0308973
PPL	0.0308973
PPP1CC	0.0308973
PPP2R1A	0.0308973
RXRA	0.0308973
S100A11	0.0308973
RIPK3	0.0308973
SHMT2	0.0308973
SIGIRR	0.0308973
SIRT2	0.0308973
SIVA1	0.0308973
SERINC3	0.0308973
SCRN2	0.0308973
SERPINB9	0.0308973
SCARB1	0.0308973
SCNM1	0.0308973
SDCBP	0.0308973
SEC16A	0.0308973
SEC22B	0.0308973
SEC22C	0.0308973
ZCCHC14	0.0308973
YIPF5	0.0308973
YWHAB	0.0308973
XPO6	0.0308973
WDR5	0.0308973
WEE1	0.0308973
WFIKKN1	0.0308973
VPS26B	0.0308973
ZBTB16	0.0308973
ZFP41	0.0308973
ZNF212	0.0308973
RNF114	0.0308973
RNF14	0.0308973
RNF111	0.0308973
RPL7	0.0308973
RPN2	0.0308973
RPS14	0.0308973
RNF7	0.0308973
RPA1	0.0308973
RPL13	0.0308973
RPL17	0.0308973
S100A4	0.0308973
S100Z	0.0308973
SAMM50	0.0308973
SAR1B	0.0308973
SAT1	0.0308973
RPS3	0.0308973
RPS6KB1	0.0308973
RUNX1	0.0308973
RUNX3	0.0308973
RWDD3	0.0308973
SEC61A1	0.0308973
SCNN1D	0.0308973
SCFD1	0.0308973
SFXN1	0.0308973
SGPL1	0.0308973
SCT	0.0308973
SCTR	0.0308973
SLC33A1	0.0308973
SMARCA4	0.0308973
SIGLEC7	0.0308973
SLC25A1	0.0308973
SLC25A4	0.0308973
SLC25A5	0.0308973
PPP1R2	0.0308973
PPM1B	0.0308973
PPP1CA	0.0308973
PPP6R1	0.0308973
PRKCD	0.0308973
PRKCI	0.0308973
PLEC	0.0308973
POLB	0.0308973
POLR2H	0.0308973
POM121	0.0308973
PPIA	0.0308973
PPIF	0.0308973
PPARA	0.0308973
PPARGC1A	0.0308973
POU2F1	0.0308973
PSEN1	0.0308973
PTK2	0.0308973
PTK2B	0.0308973
PRRC2B	0.0308973
PUM2	0.0308973
PYCR1	0.0308973
PTPN6	0.0308973
RB1CC1	0.0308973
RAB8B	0.0308973
RAC1	0.0308973
RAC2	0.0308973
RAD51	0.0308973
RBM8A	0.0308973
RBMX	0.0308973
RBPMS	0.0308973
RBX1	0.0308973
RCN1	0.0308973
TRIM21	0.0308973
TRIM69	0.0308973
TRAF5	0.0308973
TUBA1A	0.0308973
TRAK1	0.0308973
TOR1AIP1	0.0308973
TPM4	0.0308973
TPST1	0.0308973
TNFSF4	0.0308973
TMEM41B	0.0308973
TMSB10	0.0308973
TOP2B	0.0308973
UACA	0.0308973
TXNDC9	0.0308973
UBR5	0.0308973
UGT1A10	0.0308973
ULK1	0.0308973
ULK3	0.0308973
VAPA	0.0308973
USP15	0.0308973
VCAM1	0.0308973
VIP	0.0308973
VLDLR	0.0308973
STK11IP	0.0308973
SUMO2	0.0308973
SUMO3	0.0308973
SUV39H1	0.0308973
SPARCL1	0.0308973
SPI1	0.0308973
SP100	0.0308973
SPAG5	0.0308973
SNX1	0.0308973
SNX15	0.0308973
SOD2	0.0308973
SYNPO	0.0308973
TAX1BP1	0.0308973
TBC1D10A	0.0308973
TBC1D15	0.0308973
TEX264	0.0308973
TFDP1	0.0308973
TDP2	0.0308973
TCP1	0.0308973
TJP1	0.0308973
TJP2	0.0308973
TLE1	0.0308973
THRAP3	0.0308973
ZBTB7A	0.0308973
WDFY3	0.0308973
YWHAG	0.0308973
YES1	0.0308973
ZFAND5	0.0308973
ZFP36	0.0308973
LANCL2	0.0308973
LAMB2	0.0308973
KPNA1	0.0308973
KIT	0.0308973
KRT14	0.0308973
KRT17	0.0308973
KRT18	0.0308973
L2HGDH	0.0308973
LMO3	0.0308973
LNX1	0.0308973
LRP2	0.0308973
LTA	0.0308973
LYST	0.0308973
MAF	0.0308973
KIF11	0.0308973
JPH1	0.0308973
IRS4	0.0308973
KEAP1	0.0308973
KIAA1191	0.0308973
ILK	0.0308973
IQCB1	0.0308973
IQGAP1	0.0308973
IQGAP3	0.0308973
JAK1	0.0308973
IRF3	0.0308973
IRF7	0.0308973
HLA-F	0.0308973
HDAC3	0.0308973
HDAC6	0.0308973
HDGF2	0.0308973
HNRNPC	0.0308973
HNRNPD	0.0308973
HNRNPM	0.0308973
HMGB3	0.0308973
HMGN1	0.0308973
HMGN2	0.0308973
HMGN3	0.0308973
HIST1H4D	0.0308973
HIST1H4E	0.0308973
HIST1H4H	0.0308973
HIST1H4I	0.0308973
HIST1H4L	0.0308973
HIST2H2AA4	0.0308973
HIST2H4A	0.0308973
HIST2H4B	0.0308973
HIST4H4	0.0308973
GUCA2A	0.0308973
H3F3B	0.0308973
HAX1	0.0308973
HSPB1	0.0308973
HSPC159	0.0308973
HSPA4	0.0308973
HSPA5	0.0308973
HSPA6	0.0308973
HES6	0.0308973
HEXIM1	0.0308973
HIPK2	0.0308973
HSP90AB2P	0.0308973
HSD11B1	0.0308973
HSD17B12	0.0308973
IER5	0.0308973
IFNAR2	0.0308973
IFNGR1	0.0308973
IFNGR2	0.0308973
IKBKB	0.0308973
IKBKE	0.0308973
HMGA1	0.0308973
PCNA	0.0308973
PDGFRA	0.0308973
PDGFRB	0.0308973
PDIA3	0.0308973
PDIA6	0.0308973
PBXIP1	0.0308973
PC	0.0308973
PCDH7	0.0308973
PER1	0.0308973
PINK1	0.0308973
PKLR	0.0308973
PIAS3	0.0308973
PGRMC1	0.0308973
PHB2	0.0308973
PHC3	0.0308973
PAG1	0.0308973
PARD3B	0.0308973
PARP1	0.0308973
OFD1	0.0308973
OGT	0.0308973
OSMR	0.0308973
NRIP1	0.0308973
NUMA1	0.0308973
NUP133	0.0308973
NXNL1	0.0308973
NIPSNAP3A	0.0308973
NKX2	0.0308973
NGFRAP1	0.0308973
NONO	0.0308973
NOTCH1	0.0308973
NPHP1	0.0308973
NPM1	0.0308973
NPY	0.0308973
NPY1R	0.0308973
MYH10	0.0308973
MYH9	0.0308973
MYL6	0.0308973
MYO19	0.0308973
NAGK	0.0308973
NAIF1	0.0308973
NASP	0.0308973
NCOR1	0.0308973
NCL	0.0308973
NDUFA12	0.0308973
NDUFA13	0.0308973
NEK6	0.0308973
NETO2	0.0308973
NCSTN	0.0308973
MATK	0.0308973
MARS	0.0308973
MBIP	0.0308973
MAP3K5	0.0308973
MAP3K7IP2	0.0308973
MAPK10	0.0308973
MAP1S	0.0308973
MAP2K1	0.0308973
MAP2K3	0.0308973
MAP2K6	0.0308973
MAP3K1	0.0308973
MPG	0.0308973
MME	0.0308973
MAGEB2	0.0308973
MED31	0.0308973
MEPCE	0.0308973
CXCR4	0.0308973
DAP3	0.0308973
DBN1	0.0308973
DCLRE1B	0.0308973
CDK18	0.0308973
CUEDC1	0.0308973
CXCL1	0.0308973
EEF1A2	0.0308973
EEF1B2	0.0308973
DPP3	0.0308973
DDX21	0.0308973
DDX24	0.0308973
DDX39A	0.0308973
DDX3X	0.0308973
COMMD1	0.0308973
COMMD10	0.0308973
COP	0.0308973
CLEC3B	0.0308973
CSK	0.0308973
CSNK1A1	0.0308973
CSNK1D	0.0308973
CSNK1E	0.0308973
CSNK2A2	0.0308973
CRADD	0.0308973
CRK	0.0308973
CRY1	0.0308973
CRY2	0.0308973
CSDA	0.0308973
CSE1L	0.0308973
EP300	0.0308973
ERBB2	0.0308973
ERBB2IP	0.0308973
EIF2C1	0.0308973
EIF4A3	0.0308973
EIF4G1	0.0308973
ELF3	0.0308973
EEF2K	0.0308973
ETV6	0.0308973
FBXW11	0.0308973
FBXL3	0.0308973
FAM60A	0.0308973
FBL	0.0308973
FANCI	0.0308973
GNAQ	0.0308973
GHR	0.0308973
GIYD1	0.0308973
GIYD2	0.0308973
GLMN	0.0308973
GLO1	0.0308973
GNA13	0.0308973
GNA15	0.0308973
GNAI2	0.0308973
FUS	0.0308973
GABARAPL1	0.0308973
GALNT14	0.0308973
GALNT2	0.0308973
FLNB	0.0308973
FGF10	0.0308973
FGFR2	0.0308973
CCL8	0.0308973
CCNT1	0.0308973
CD59	0.0308973
CCT4	0.0308973
CFTR	0.0308973
CHEK2	0.0308973
CHMP2A	0.0308973
CHMP2B	0.0308973
CHMP4B	0.0308973
CD96	0.0308973
CDC73	0.0308973
CDIPT	0.0308973
CEBPD	0.0308973
CELSR1	0.0308973
CERK	0.0308973
CERS2	0.0308973
C9orf78	0.0308973
C9orf89	0.0308973
CALM2	0.0308973
CALM3	0.0308973
CALR	0.0308973
C1orf116	0.0308973
BMF	0.0308973
BTBD12	0.0308973
BTRC	0.0308973
C14orf21	0.0308973
CASP2	0.0308973
CCL13	0.0308973
CCDC137	0.0308973
CCDC22	0.0308973
C1QBP	0.0308973
CAMK1	0.0308973
CANX	0.0308973
ARPC1B	0.0308973
ARRB1	0.0308973
ARRB2	0.0308973
ARX	0.0308973
ASCC2	0.0308973
ASS1	0.0308973
ATG5	0.0308973
APPL2	0.0308973
ARAF	0.0308973
B4GALNT3	0.0308973
BAG2	0.0308973
ATP1A1	0.0308973
ATP2B1	0.0308973
ATP5A1	0.0308973
ATRX	0.0308973
ANXA7	0.0308973
ALPL	0.0308973
APOA5	0.0308973
APEX1	0.0308973
AIP	0.0308973
AKAP8	0.0308973
ACTR3B	0.0308973
1	0.0308973
ACTB	0.0308973
AFAP1L2	0.0308973
AHSA1	0.0308973
ADCYAP1	0.0308973
GRB2	0.036206
ERBB3	0.036206
CREBBP	0.036206
NCOR2	0.036206
PIK3R2	0.036206
PIK3R3	0.036206
PIK3CA	0.036206
PIK3CB	0.036206
MAFB	0.036206
TDG	0.036206
SP1	0.036206
STAT5B	0.036206
USF2	0.036206
TP53	0.036206
TOP2A	0.036206
PLCG1	0.036206
PPP2R1B	0.0424457
RUFY1	0.0424457
TSC2	0.0424457
TSHR	0.0424457
UBC	0.0424457
SREBF2	0.0424457
TFRC	0.0424457
TALDO1	0.0424457
MAGOHB	0.0424457
HMGN4	0.0424457
HES1	0.0424457
HMG20B	0.0424457
P2RY2	0.0424457
NFKBIB	0.0424457
NFKBIE	0.0424457
MAPK3	0.0424457
MCM5	0.0424457
CTBP1	0.0424457
EEF2	0.0424457
DDB1	0.0424457
ELP2	0.0424457
EZH2	0.0424457
FES	0.0424457
GNMT	0.0424457
ACD	0.0424457
BMX	0.0424457
CALU	0.0424457
CDK11A	0.0424457
