# Supplementary material for: An integrative network-based approach to identify novel disease genes and pathways: a case study in the context of inflammatory bowel disease
Source: BMC Bioinformatics. 2018 Jul 13;19:264. doi: 10.1186/s12859-018-2251-x (PMC6043997; doi:10.1186/s12859-018-2251-x)
Supplement: Supplementary file 2 — Significant clusters with selected pathways and enriched GO terms associated to them. (XLSX 31 kb) [file 12859_2018_2251_MOESM2_ESM.xlsx]

## Sheet: Sheet1
Clus	Pathway1	Pathway2	Pathway3
MMP14, MMP13, TIMP3, CCL7, TIMP2, MMP2	GnRH signaling pathway	Cytokine-cytokine receptor interaction	Chemokine signaling pathway
CARD11, BCL10, DPP4, IKBKG, NFKBIA, RBCK1, RNF31, BIRC3, TNF, NOD2, TNFAIP3, RIPK2	NOD-like receptor signaling pathway	T cell receptor signaling pathway	Apoptosis
CCL11, CCR3, CCRL1, CCR2, CCL7, CCL5, CCL2, CCR1	Cytokine-cytokine receptor interaction	Chemokine signaling pathway	NOD-like receptor signaling pathway
LBP, APOA1, CD14, SMAD3, TLR4	Toll-like receptor signaling pathway	Phagosome	Pathogenic Escherichia coli infection
IL8, CXCR1, CXCR2, IL12A, CXCL5	Cytokine-cytokine receptor interaction	Chemokine signaling pathway	Endocytosis
LAMC3, CFB, HP, TF, SMAD3	Pathways in cancer	Cell cycle	Endocytosis
TIRAP, STAT3, TLR2, TLR4, CD14	Toll-like receptor signaling pathway	Phagosome	Toxoplasmosis
KISS1, MMP2, MMP9, THBS2, TIMP1, LCN2	Leukocyte transendothelial migration	Pathways in cancer	Bladder cancer
PYCARD, NLRC4, MEFV, NLRP3, CASP1, NOD2, MAP1LC3A	NOD-like receptor signaling pathway	Cytosolic DNA-sensing pathway	Amyotrophic lateral sclerosis (ALS)
SYK, FCER1G, FCER1A, FCGR3A, FCGR1A, APCS, FCGR3B	Osteoclast differentiation	Natural killer cell mediated cytotoxicity	Phagosome
COL7A1, COL1A1, IGFBP3, CD44, FN1, HGF, MMP9	Focal adhesion	ECM-receptor interaction	Pathways in cancer
FGFR3, ATF3, FHL2, AR, STAT3, CCND1, CDKN1A, NCOA1, SMAD3, HDAC1, HIF1A, JUN	Pathways in cancer	Cell cycle	Chronic myeloid leukemia
RNF31, RBCK1, IKBKG, TNF, SHARPIN, NOD2, BIRC3, TNFAIP3, RIPK1, RIPK2, NFKBIA, BCL10, TRAF2	NOD-like receptor signaling pathway	Apoptosis	RIG-I-like receptor signaling pathway
TRAF1, BIRC3, USP7, TRAF2, CD40, TANK, RIPK2, RNF31, NOD2, RBCK1, IKBKG, TNF, TNFAIP3	NOD-like receptor signaling pathway	Apoptosis	RIG-I-like receptor signaling pathway
COL1A2, CD36, ITGA2B, ITGB3, THBS1, COL2A1, TGFB1, MMP9	ECM-receptor interaction	Focal adhesion	Phagosome
PDZK1, CLCN3, SLC22A5, SLC9A3R2, SLC22A4, SLC9A3R1, SLC9A3, ABCC2	Bile secretion	ABC transporters	Aldosterone-regulated sodium reabsorption
APOA2, APOB, APOE, APOA1, ALB, HP, MIS12, VKORC1	PPAR signaling pathway	Fat digestion and absorption	Vitamin digestion and absorption
TLR1, TLR10, TLR2, HSP90B1, TLR4, IRAK1, TOLLIP, IL1RAP	Toll-like receptor signaling pathway	Leishmaniasis	Chagas disease (American trypanosomiasis)
VTN, FGF2, SERPINE1, TGFB1	MAPK signaling pathway	Chagas disease (American trypanosomiasis)	Pathways in cancer
IL12B, IL12A, EBI3, SMAD3	Chagas disease (American trypanosomiasis)	Cytokine-cytokine receptor interaction	Toll-like receptor signaling pathway
THBD, SERPINE1, MMP3, APOE	Complement and coagulation cascades	p53 signaling pathway	Alzheimer's disease
RMND5A, MMP7, SFRP2, TGFB1	Wnt signaling pathway	MAPK signaling pathway	Cytokine-cytokine receptor interaction
SLC15A1, PDZD3, SLC22A4, SLC22A5	Protein digestion and absorption	NA	NA
SRPX2, HGF, LCN2, PLAU	Cytokine-cytokine receptor interaction	Focal adhesion	Complement and coagulation cascades
KPNA2, AICDA, IMMT, PAX5	Intestinal immune network for IgA production	Primary immunodeficiency	NA
SOX8, MMP1, CCL2, F2R	Rheumatoid arthritis	PPAR signaling pathway	Calcium signaling pathway
LTBP4, NLRP3, ATN1, TGFB1	MAPK signaling pathway	Cytokine-cytokine receptor interaction	Cell cycle
GFAP, MAP1LC3B, PDZK1, S100B	NA	NA	NA
LAMA4, BRD7, PILRA, RTN4	Focal adhesion	ECM-receptor interaction	African trypanosomiasis
SNAPIN, IMMT, LRRK2, TRPV1	Neuroactive ligand-receptor interaction	Parkinson's disease	NA
SBDS, TERF2IP, FERMT1, NDUFA2	Oxidative phosphorylation	Metabolic pathways	Ribosome biogenesis in eukaryotes
OS9, HIF1A, TRPV1, TRPV4	Neuroactive ligand-receptor interaction	Protein processing in endoplasmic reticulum	mTOR signaling pathway
IL18RAP, APP, IL1B, IL26	Cytokine-cytokine receptor interaction	Alzheimer's disease	MAPK signaling pathway
RELA, REL, MAP3K8, NFKB2, CHUK, NFKB1, BCL3, RELB, NFKBIA	MAPK signaling pathway	Osteoclast differentiation	Toll-like receptor signaling pathway
NBN, MRE11A, RAD50, ATM, NAT2, TERF2, BMI1, H2AFX, TERF2IP	Homologous recombination	Non-homologous end-joining	Caffeine metabolism
LAMA1, ACHE, MEP1A, PLAT, LAMA5	Focal adhesion	ECM-receptor interaction	Toxoplasmosis
USP11, BMI1, FOXP3, SMAD7, HDAC2	Cell cycle	Endocytosis	Notch signaling pathway
IDO1, APP, TERF2IP, APPBP2, AIMP2	Tryptophan metabolism	Metabolic pathways	Alzheimer's disease
CARM1, IRF4, RELA, VPS35, STAT6	MAPK signaling pathway	Chemokine signaling pathway	Apoptosis
DNAJA3, JAK2, RELA, TNFRSF1B, SLC25A6	Adipocytokine signaling pathway	Chemokine signaling pathway	Leishmaniasis
PPM1G, IRF5, TERF2, TERF2IP, TINF2	Toll-like receptor signaling pathway	NA	NA
POTEE, BMI1, GPR35, RELA, SMARCA2	MAPK signaling pathway	Chemokine signaling pathway	Neuroactive ligand-receptor interaction
IL2RA, CD4, ICAM1, STAT3, CCR5	Cytokine-cytokine receptor interaction	Chemokine signaling pathway	Endocytosis
FKBP4, PHYH, CDC37, IRF4, PRDM1	Peroxisome	NA	NA
GRK5, CAV1, CDC37, LYZ, NOS2	Endocytosis	Arginine and proline metabolism	Metabolic pathways
SMAD9, FTL, GRN, PSAP, FBXO6	Porphyrin and chlorophyll metabolism	Protein processing in endoplasmic reticulum	Lysosome
MMP10, MMP3, MMP9, DCN, TIMP3	TGF-beta signaling pathway	Leukocyte transendothelial migration	Pathways in cancer
MAP3K14, CDC37, MAP3K8, NFKBIA, RPS6KA1	MAPK signaling pathway	T cell receptor signaling pathway	Apoptosis
LRRC47, TNFAIP3, LRRK2, MAP1LC3B, RPL21	Ribosome	NOD-like receptor signaling pathway	Parkinson's disease
TGFB3, VASN, CCL20, CTGF, TGFB1	Cytokine-cytokine receptor interaction	Rheumatoid arthritis	MAPK signaling pathway
CCR10, CCL21, CCL2, CCL7, MMP3	Cytokine-cytokine receptor interaction	Chemokine signaling pathway	Rheumatoid arthritis
CXCR3, CXCL10, CXCL11, CXCL9, DPP4	Cytokine-cytokine receptor interaction	Chemokine signaling pathway	Toll-like receptor signaling pathway
UGGT1, CD40, HSP90B1, TLR9, BIRC2	Protein processing in endoplasmic reticulum	Toll-like receptor signaling pathway	NOD-like receptor signaling pathway
REG1B, BAG6, CRELD2, REG1A, TAC1	NA	NA	NA
HOXC11, IRF4, SMAD3, STAT3, NR3C1	Pathways in cancer	Pancreatic cancer	Chemokine signaling pathway
MYD88, IRF4, IRF5, SMAD3, HIVEP1	Toll-like receptor signaling pathway	Chagas disease (American trypanosomiasis)	Cell cycle
EEF1G, FGB, LRRK2, MAP1LC3B, SAMHD1	Complement and coagulation cascades	Parkinson's disease	NA
RAE1, KPNB1, CDC37, HSP90B1, TERF2	RNA transport	Protein processing in endoplasmic reticulum	NOD-like receptor signaling pathway
DVL1, BRD7, SMAD3, SMAD7, XRCC6	Endocytosis	Wnt signaling pathway	TGF-beta signaling pathway
PYY, DPP4, CCL11, CCL5, CCRL1	Cytokine-cytokine receptor interaction	Chemokine signaling pathway	Toll-like receptor signaling pathway
ESR1, AHR, CCND1, FASN, USP2	Fatty acid biosynthesis	Metabolic pathways	Cell cycle
XRCC3, HSP90B1, IMPDH1, SQRDL, MYO1C	Purine metabolism	Drug metabolism - other enzymes	Metabolic pathways
DNAJC7, CDC37, FASN, HSPA2, MAP1LC3A	Fatty acid biosynthesis	Metabolic pathways	Spliceosome
MATR3, HNRNPA1, RELA, SQRDL, NOS2	Leishmaniasis	Chagas disease (American trypanosomiasis)	Toxoplasmosis
ZC3H12A, SMAD3, AIMP2, IL1B, FHL3	Chagas disease (American trypanosomiasis)	MAPK signaling pathway	Cytokine-cytokine receptor interaction
NME4, BMI1, SOCS3, TERF2, PRDX4	Purine metabolism	Pyrimidine metabolism	Metabolic pathways
TNIP2, MAP3K8, RELA, TNFAIP3, HSP90AB1	NOD-like receptor signaling pathway	MAPK signaling pathway	Toll-like receptor signaling pathway
IL1RL1, TMED1, APP, CLEC7A, SMAD3	Cell cycle	Endocytosis	Phagosome
PADI4, APP, FBXO25, LRRK2, IGBP1	Alzheimer's disease	Parkinson's disease	NA
LY96, HMGB1, CALM1, TLR2, CLEC7A	Phagosome	Toll-like receptor signaling pathway	Toxoplasmosis
PIAS4, IMMT, SMAD3, SMAD7, WWP2	Ubiquitin mediated proteolysis	Endocytosis	TGF-beta signaling pathway
FANCA, SNX5, HSP90B1, CDC37, TERF2	Protein processing in endoplasmic reticulum	NOD-like receptor signaling pathway	Pathways in cancer
HSP90AB1, FASN, HIF1A, LRRK2, HSP90AA1	Pathways in cancer	Protein processing in endoplasmic reticulum	Antigen processing and presentation
IRF2, KAT2B, BRD7, RELA, IRF5	Toll-like receptor signaling pathway	MAPK signaling pathway	Chemokine signaling pathway
STUB1, AHR, ATP6AP2, CDC37, SRC	ErbB signaling pathway	Ubiquitin mediated proteolysis	Protein processing in endoplasmic reticulum
SPHK1, TRAF6, TRAF4, FHL2, CD40, USP7, TRAF2, BIRC3, TRAF1, RIPK2, TNFAIP3	Pathways in cancer	Small cell lung cancer	NOD-like receptor signaling pathway
TUBA3C, NFKBIA, RELA, RIPK2, TUBA3D, VIM	NOD-like receptor signaling pathway	Neurotrophin signaling pathway	Shigellosis
TRAF3, TLR4, SRC, SYK, RIPK2, TLR9	Toll-like receptor signaling pathway	Chagas disease (American trypanosomiasis)	Malaria
KCTD12, RELA, RIPK2, TNFRSF1B, RPL38, CALM1	Neurotrophin signaling pathway	NOD-like receptor signaling pathway	Adipocytokine signaling pathway
ANXA1, TGM2, HP, TP53BP2, FN1, RELA	Amoebiasis	Pathways in cancer	Small cell lung cancer
SH3BGRL, STAT6, TBK1, MAVS, TMEM173, IGBP1	RIG-I-like receptor signaling pathway	Cytosolic DNA-sensing pathway	Hepatitis C
HSPA1L, RELA, RIPK2, TNFRSF1B, GAPDH, CALM1	Neurotrophin signaling pathway	MAPK signaling pathway	NOD-like receptor signaling pathway
NCF4, CYBA, NCF2, NCF1, CYBB, TRAF4	Phagosome	Osteoclast differentiation	Leukocyte transendothelial migration
MMP7, TNKS1BP1, BCAN, MMP1, CNOT1, CD44	RNA degradation	PPAR signaling pathway	Wnt signaling pathway
SERPINE1, F2, PLAT, LRP1, PLAU, SERPINA5	Complement and coagulation cascades	Neuroactive ligand-receptor interaction	p53 signaling pathway
CCL5, CCR1, CCBP2, CCR3, CCL7, CCL2	Cytokine-cytokine receptor interaction	Chemokine signaling pathway	NOD-like receptor signaling pathway
LMO2, STAT1, BCL3, FOS, RELA, STAT3, KAT5, JUN, ATF3, BATF3, DDIT3, ATF4, CEBPB	MAPK signaling pathway	Pathways in cancer	Osteoclast differentiation
CD7, PIK3R1, NFKBIA, JAK2, INSR, GRB10, IRS1, IRS2, PTPN11, SOCS1, SOCS3, SHC1, IGF1R	Insulin signaling pathway	Neurotrophin signaling pathway	Adipocytokine signaling pathway
IGF2, IGFBP5, TF, IGFBP3, CTSL1, APOA1, GDPD1	PPAR signaling pathway	p53 signaling pathway	Fat digestion and absorption
BGN, TLR2, TGFB1, APP, TGFB2, EGFR, AREG	MAPK signaling pathway	Cytokine-cytokine receptor interaction	Endocytosis
MYO1D, RIPK2, TUBB4A, LRRK2, TUBB, NFATC2, IRF4	Phagosome	Gap junction	Pathogenic Escherichia coli infection
ECM1, HSPG2, ATN1, GRN, FBLN2, PRELP, FN1	ECM-receptor interaction	Focal adhesion	Regulation of actin cytoskeleton
CARD16, CASP1, NOD1, RIPK2, NOD2, NLRC4, PYCARD	NOD-like receptor signaling pathway	Shigellosis	Cytosolic DNA-sensing pathway
GSN, ACTN4, SERPINE1, NOS2, ICAM1, TUBB6, FN1	Regulation of actin cytoskeleton	Amoebiasis	Focal adhesion
IRF8, IRF1, PRDM1, PIAS1, SUMO1, RELA, MDM2, KAT2B	Hepatitis C	Pathways in cancer	Ubiquitin mediated proteolysis
RPS16, LRRK2, RELA, TNFRSF1B, DNAJA1, TUBB2B, PRKDC, HSPA8	MAPK signaling pathway	Protein processing in endoplasmic reticulum	Adipocytokine signaling pathway
TRPV4, HCK, LYN, FYN, SKAP1, ADAM15, PECAM1, SRC	Chemokine signaling pathway	Focal adhesion	Adherens junction
IL1RAP, IL1R2, IL1A, IL1R1, TICAM2, TMED7, TICAM1, IL1B	Cytokine-cytokine receptor interaction	MAPK signaling pathway	Apoptosis
POT1, CALD1, IL1RN, TERF2, TERF2IP, BANP, PML, RAD50	Homologous recombination	Non-homologous end-joining	Ubiquitin mediated proteolysis
C1QC, C1QA, C1QB, APOA1, FN1, TF, CTSL1, IGFBP3	Complement and coagulation cascades	Prion diseases	Chagas disease (American trypanosomiasis)
PZP, MMP2, TGFB1, ITGAV, DCN, THBS1, COL1A1, MMP9	Pathways in cancer	TGF-beta signaling pathway	Focal adhesion
EZR, MSN, SPN, ICAM1, CD44, NF2, SLC9A3R1, EGFR	Leukocyte transendothelial migration	Regulation of actin cytoskeleton	Cell adhesion molecules (CAMs)
UBE2D1, MID1, BARD1, IGBP1, RELA, BRCA1, UBE2E1, CCND1	Ubiquitin mediated proteolysis	Protein processing in endoplasmic reticulum	Pathways in cancer
EPS8L2, ACTG1, RPL23, RPL5, MDM2, LRRK2, RELA, HNRNPU	Ribosome	Shigellosis	Pathways in cancer
MEP1B, MEP1A, MMP9, FN1, ITGA5, ITGB1, ENG, ITGA4	Focal adhesion	ECM-receptor interaction	Regulation of actin cytoskeleton
SLA, VAV1, SYK, FCER1A, FCER1G, FCGR3A, FCGR1A, LCP2	Natural killer cell mediated cytotoxicity	Fc epsilon RI signaling pathway	Osteoclast differentiation
PTGS1, NUCB1, PTGS2, CAV1, VCP, CUL1, SKP1, NFKBIA	Protein processing in endoplasmic reticulum	Arachidonic acid metabolism	Metabolic pathways
AKAP9, CALM1, PDLIM7, SPP1, BMI1, MYC, IMMT, KDM1A	MAPK signaling pathway	ErbB signaling pathway	Calcium signaling pathway
IL8, CCL5, RELA	Chemokine signaling pathway	Toll-like receptor signaling pathway	NOD-like receptor signaling pathway
ATN1, PFKL, TERF2	Glycolysis / Gluconeogenesis	Pentose phosphate pathway	Fructose and mannose metabolism
CD86, CD80, CTLA4	Cell adhesion molecules (CAMs)	Autoimmune thyroid disease	Rheumatoid arthritis
MMP2, IL1B, A2M	MAPK signaling pathway	Cytokine-cytokine receptor interaction	Apoptosis
IL6ST, OSM, IL6	Cytokine-cytokine receptor interaction	Jak-STAT signaling pathway	Toll-like receptor signaling pathway
RELA, PRKCZ, STAT6	Chemokine signaling pathway	MAPK signaling pathway	Endocytosis
LRRK2, PSMG1, BAG3	Parkinson's disease	NA	NA
IL27, IL27RA, EBI3	NA	NA	NA
FAP, TAC1, DPP4	Protein digestion and absorption	NA	NA
PLTP, ABCA1, APOA1	PPAR signaling pathway	Fat digestion and absorption	ABC transporters
IL12RB2, IL12A, IL12RB1	Cytokine-cytokine receptor interaction	Jak-STAT signaling pathway	Toll-like receptor signaling pathway
SOCS3, PKM2, RELA	Osteoclast differentiation	Adipocytokine signaling pathway	Hepatitis C
NFKBIZ, NFKB1, STAT3, NCOA1, PGR, JUN, BCL3, COPS5, HIF1A	Pathways in cancer	MAPK signaling pathway	Chemokine signaling pathway
CAPN1, PTPN1, CAPN2, NFKBIA, HNRNPA1, STAT3, MET, SRC, JAK2	Chemokine signaling pathway	Apoptosis	Focal adhesion
TGFBR1, TGFBR2, TGFB3, ENG, ACVRL1, STRAP, SNX6, TGFB1, SMAD7, FKBP1A	Endocytosis	TGF-beta signaling pathway	MAPK signaling pathway
TLR1, TLR9, CLGN, KIAA1274	Toll-like receptor signaling pathway	Chagas disease (American trypanosomiasis)	African trypanosomiasis
ZCCHC14, SMAD3, WEE1, CFH	Cell cycle	Endocytosis	Wnt signaling pathway
USP25, ANXA1, LYZ, IKBKG	MAPK signaling pathway	Chemokine signaling pathway	Apoptosis
KIF22, IMMT, STAT6, TOMM40	Jak-STAT signaling pathway	Amyotrophic lateral sclerosis (ALS)	NA
SIGIRR, IL1R1, TLR4, TOLLIP	Toll-like receptor signaling pathway	Amoebiasis	MAPK signaling pathway
TYMS, IGBP1, REXO2, CCT5	Pyrimidine metabolism	One carbon pool by folate	Metabolic pathways
CD55, CD14, CHI3L1, ARID2	Hematopoietic cell lineage	Amino sugar and nucleotide sugar metabolism	MAPK signaling pathway
RXRA, EDF1, IGFBP3, NR1I2	PPAR signaling pathway	p53 signaling pathway	Adipocytokine signaling pathway
IL1RN, IL1R2, SEC22C, IL1R1	MAPK signaling pathway	Cytokine-cytokine receptor interaction	Hematopoietic cell lineage
PANX1, BAG3, FBXO7, CDC37	NA	NA	NA
HK3, IGFBP4, GRN, HPGDS	Metabolic pathways	Glycolysis / Gluconeogenesis	Fructose and mannose metabolism
ANGPTL4, ITGB1, LPL, TGFB1	PPAR signaling pathway	Leishmaniasis	Toxoplasmosis
PIM1, SNX6, ABCG2, FOXP3	ABC transporters	Jak-STAT signaling pathway	Bile secretion
SERPINB9, GZMB, BRD7, CASP1	NOD-like receptor signaling pathway	Cytosolic DNA-sensing pathway	Natural killer cell mediated cytotoxicity
STK40, FOS, TRIB1, LRRK2	MAPK signaling pathway	Osteoclast differentiation	Toll-like receptor signaling pathway
ENO1, TRAPPC2, ATP6AP2, RIPK2	Glycolysis / Gluconeogenesis	Metabolic pathways	RNA degradation
COL5A2, TGM2, ABCA1, NFKBIA	ABC transporters	Chemokine signaling pathway	Apoptosis
LCMT1, FXR2, CCDC85B, RTN4	Histidine metabolism	Tyrosine metabolism	NA
AES, CCL7, MMP1, SHC1	Chemokine signaling pathway	PPAR signaling pathway	ErbB signaling pathway
MMP13, BCAN, COL2A1, MMP2	Focal adhesion	ECM-receptor interaction	Leukocyte transendothelial migration
GCNT2, COL14A1, FAM3C, CD44	Glycosphingolipid biosynthesis - lacto and neolacto series	Metabolic pathways	ECM-receptor interaction
AVL9, NFKBIA, PER3, COL7A1	Chemokine signaling pathway	Apoptosis	Osteoclast differentiation
IGFBP7, CCL5, RTN4, CCR4	Cytokine-cytokine receptor interaction	Chemokine signaling pathway	Toll-like receptor signaling pathway
ZNF212, ATF3, NFKBIA, PDX1	Chemokine signaling pathway	Apoptosis	Osteoclast differentiation
DNAJA2, NLRP3, SMAD3, AP3B1	Cell cycle	Protein processing in endoplasmic reticulum	Lysosome
SIVA1, FOXP3, MEFV, ADAR	NOD-like receptor signaling pathway	Cytosolic DNA-sensing pathway	NA
RIPK3, CDC37, MLKL, ABL2	ErbB signaling pathway	Cytosolic DNA-sensing pathway	Viral myocarditis
CD40LG, APOA1, CD40, SCARB1	Cytokine-cytokine receptor interaction	Cell adhesion molecules (CAMs)	Intestinal immune network for IgA production
ECSIT, APOE, IMMT, SORL1	MAPK signaling pathway	Alzheimer's disease	NA
P2RX7, NCK1, PANX1, EIF2B2	RNA transport	ErbB signaling pathway	Calcium signaling pathway
FAF2, APOB, SEL1L, MZT1	Protein processing in endoplasmic reticulum	Fat digestion and absorption	Vitamin digestion and absorption
TERF1, RTN4, TERF2IP, NCK2	ErbB signaling pathway	Axon guidance	T cell receptor signaling pathway
C1QB, IL32, RELA, ZBTB16	Chagas disease (American trypanosomiasis)	Pathways in cancer	Acute myeloid leukemia
MUC3A, RELA, SNRPD3, IER3	Spliceosome	MAPK signaling pathway	Chemokine signaling pathway
MMP25, MMP2, LDLR, CLDN1	Leukocyte transendothelial migration	Hepatitis C	Endocytosis
SLC39A14, TMEM173, ABCC1, CNNM3	ABC transporters	RIG-I-like receptor signaling pathway	Cytosolic DNA-sensing pathway
KLK6, FGB, SERPINA5, AIMP2	Complement and coagulation cascades	NA	NA
SERINC3, SLC16A1, MAP1LC3B, NIPSNAP1	NA	NA	NA
TPST2, CCR2, JAK2, GTF2I	Chemokine signaling pathway	Basal transcription factors	Cytokine-cytokine receptor interaction
CD276, CLEC5A, REEP6, FAM160A2	Cell adhesion molecules (CAMs)	NA	NA
PARP6, CBS, PRKAR1A, BRD7	Glycine, serine and threonine metabolism	Cysteine and methionine metabolism	Metabolic pathways
MAPT, YWHAB, APOE, S100B	Alzheimer's disease	MAPK signaling pathway	Cell cycle
SHMT2, NDRG1, DECR1, RIPK2	Glycine, serine and threonine metabolism	Cyanoamino acid metabolism	One carbon pool by folate
SFTPD, DCN, MASP1, DMBT1	Phagosome	TGF-beta signaling pathway	Complement and coagulation cascades
NUCB1, GNAI3, CBS, MMP3	Glycine, serine and threonine metabolism	Cysteine and methionine metabolism	Metabolic pathways
NCOA6, RARA, BCL3, CD40	Cytokine-cytokine receptor interaction	Cell adhesion molecules (CAMs)	Toll-like receptor signaling pathway
DLG3, GDA, ABCA1, ANXA1	Purine metabolism	Metabolic pathways	ABC transporters
KIAA1377, BRD7, IMMT, BRCA1	Ubiquitin mediated proteolysis	NA	NA
CD163, CSNK2B, HP, ACVRL1	Ribosome biogenesis in eukaryotes	Wnt signaling pathway	Adherens junction
YIPF5, PRKCDBP, TMEM173, MMGT1	RIG-I-like receptor signaling pathway	Cytosolic DNA-sensing pathway	NA
TRADD, LRRK2, TNF, ARFGAP1	Apoptosis	RIG-I-like receptor signaling pathway	Adipocytokine signaling pathway
UBP1, FOXP3, JAK2, ESRP2	Chemokine signaling pathway	Jak-STAT signaling pathway	Adipocytokine signaling pathway
NLRP5, DECR1, NLRP3, EXOSC5	RNA degradation	NOD-like receptor signaling pathway	NA
PPP2R5A, PPP2R5D, CTLA4, RORC	mRNA surveillance pathway	Oocyte meiosis	Wnt signaling pathway
PACSIN3, ADAM15, ATP6AP2, NCK1	ErbB signaling pathway	Axon guidance	T cell receptor signaling pathway
MUC6, TFF1, PTRF, PTPN1	Adherens junction	Insulin signaling pathway	NA
P2RY14, APOB, PLIN2, SMAD3	Neuroactive ligand-receptor interaction	Cell cycle	Endocytosis
SYTL1, NCF2, UBD, S100A8	Phagosome	Osteoclast differentiation	Leukocyte transendothelial migration
PCDH1, SMAD3, TRIB1, CFDP1	Cell cycle	Endocytosis	Wnt signaling pathway
PGM1, S100B, TERF2IP, S100A11	Glycolysis / Gluconeogenesis	Pentose phosphate pathway	Galactose metabolism
MTCH2, LMAN1, NDUFA2, HNRNPU	Oxidative phosphorylation	Metabolic pathways	Spliceosome
PEPD, NAMPT, SPP1, EEF1G	Nicotinate and nicotinamide metabolism	Focal adhesion	ECM-receptor interaction
NANS, SLC9A3R1, TLR2, ABCC4	Amino sugar and nucleotide sugar metabolism	Metabolic pathways	ABC transporters
LTF, CD14, LYZ, OASL	MAPK signaling pathway	Phagosome	Toll-like receptor signaling pathway
AREG, ADCY9, MMP9, IL8	Purine metabolism	ErbB signaling pathway	Calcium signaling pathway
SCRN2, TERF2IP, NFKBIA, CPNE2	Chemokine signaling pathway	Apoptosis	Osteoclast differentiation
IKBKAP, C17orf81, IRF4, NFKBIA	Chemokine signaling pathway	Apoptosis	Osteoclast differentiation
VIM, PPL, ATN1, LRRK2	Parkinson's disease	NA	NA
JAK3, CD247, DECR1, SOCS3	Jak-STAT signaling pathway	Chemokine signaling pathway	Ubiquitin mediated proteolysis
MMRN1, APOE, ECM1, ST13	Alzheimer's disease	NA	NA
ZFP41, GRN, NDUFA2, RPS6KA1	Oxidative phosphorylation	Metabolic pathways	MAPK signaling pathway
FABP2, AGR2, TERF2IP, POU5F1	PPAR signaling pathway	Fat digestion and absorption	NA
PTN, BMI1, FTL, CBX2	Porphyrin and chlorophyll metabolism	NA	NA
SNTA1, ABCA1, TGFA, STX12	ABC transporters	ErbB signaling pathway	Phagosome
NLRP1, APOA1, CASP1, ABCA6	NOD-like receptor signaling pathway	ABC transporters	PPAR signaling pathway
WDR5, ATN1, TERF2IP, MAGI1	Tight junction	NA	NA
SCNM1, CCDC85B, PRNP, FAM13C	Prion diseases	NA	NA
NPL, APP, S100A8, GAPDH	Alzheimer's disease	Glycolysis / Gluconeogenesis	Amino sugar and nucleotide sugar metabolism
TBC1D8, SPP1, TTC1, APOA1	PPAR signaling pathway	Focal adhesion	ECM-receptor interaction
WFIKKN1, TGFB1, SPARC, AGR3	MAPK signaling pathway	Cytokine-cytokine receptor interaction	Cell cycle
IGFBP2, TF, VKORC1, FTL	Porphyrin and chlorophyll metabolism	NA	NA
TNFSF12, TNFRSF12A, BIRC2, TNF	Cytokine-cytokine receptor interaction	Apoptosis	NOD-like receptor signaling pathway
REG3A, REG1A, APP, AICDA	Intestinal immune network for IgA production	Alzheimer's disease	Primary immunodeficiency
PCK1, FASN, RPS6KA1, IMPDH1	Metabolic pathways	Insulin signaling pathway	Glycolysis / Gluconeogenesis
GRAMD1C, FIBP, APP, EPS8L2	Alzheimer's disease	NA	NA
TFF2, FCRL4, PKM2, TAC1	NA	NA	NA
XPO6, VASP, CD274, SMAD3	Cell cycle	Endocytosis	Wnt signaling pathway
MSN, LRRK2, NCF4, HSPA9	Leukocyte transendothelial migration	RNA degradation	Phagosome
SIRT2, RELA, RTN4, AKAP8L	MAPK signaling pathway	Chemokine signaling pathway	Apoptosis
CWC15, LRRK2, PRNP, ARHGEF7	Spliceosome	Regulation of actin cytoskeleton	Parkinson's disease
TMEM25, NAMPT, PLAT, GBAS	Nicotinate and nicotinamide metabolism	Complement and coagulation cascades	NA
DYNLL1, CD44, NFKBIA, AIM1	Shigellosis	Chemokine signaling pathway	Apoptosis
RASSF9, CCDC85B, TCOF1, PRC1	Ribosome biogenesis in eukaryotes	NA	NA
PSAT1, STAT6, TIMP2, ANXA2	Glycine, serine and threonine metabolism	Vitamin B6 metabolism	Metabolic pathways
PTGS1, FBXO6, SKP1, TGFB1	Cell cycle	Protein processing in endoplasmic reticulum	TGF-beta signaling pathway
PPFIBP2, PRNP, APOE, PRAM1	Alzheimer's disease	Prion diseases	NA
METAP2, GBP1, PPP1CC, FTL	Porphyrin and chlorophyll metabolism	Oocyte meiosis	Vascular smooth muscle contraction
FZD7, SDCBP, FTL, REEP6	Porphyrin and chlorophyll metabolism	Wnt signaling pathway	Melanogenesis
DNAJB4, GLB1, SMAD3, CTNNBIP1	Wnt signaling pathway	Galactose metabolism	Other glycan degradation
MRPL23, PRKCDBP, SPP1, RAB5C	Endocytosis	Phagosome	Focal adhesion
C1RL, HP, SPP1, ADAMTS4	Focal adhesion	ECM-receptor interaction	Toll-like receptor signaling pathway
HIST1H1B, FOXP3, NLRP3, NACC1	NOD-like receptor signaling pathway	NA	NA
SEC22B, ATP6AP2, TCOF1, CLINT1	Ribosome biogenesis in eukaryotes	SNARE interactions in vesicular transport	Phagosome
NCOA7, AHR, MAP1LC3B, AR	Oocyte meiosis	Pathways in cancer	Prostate cancer
TOP3B, ATP6AP2, GRN, CKAP4	Homologous recombination	Protein processing in endoplasmic reticulum	NA
USP19, CDC37, HIF1A, AURKB	mTOR signaling pathway	Pathways in cancer	Renal cell carcinoma
PDLIM2, RELA, TGFB1, HSPA9	MAPK signaling pathway	Osteoclast differentiation	Leishmaniasis
MAVS, NLRP3, RIPK2, KIAA2013	NOD-like receptor signaling pathway	RIG-I-like receptor signaling pathway	Cytosolic DNA-sensing pathway
CUL5, DCUN1D2, NOS2, SOCS3	Ubiquitin mediated proteolysis	Arginine and proline metabolism	Metabolic pathways
CKMT1B, LAMB3, BMI1, IGBP1	Arginine and proline metabolism	Metabolic pathways	Focal adhesion
CCDC88A, AKT1, ANXA1, PER3	MAPK signaling pathway	ErbB signaling pathway	Chemokine signaling pathway
CLU, XRCC6, APOA1, HSP90B1	PPAR signaling pathway	Non-homologous end-joining	Protein processing in endoplasmic reticulum
TXNDC11, VPS26B, DUOX2, HSP90B1	Protein processing in endoplasmic reticulum	NOD-like receptor signaling pathway	Pathways in cancer
PPP2R1A, PPP2R5D, LRRK2, S100A9	mRNA surveillance pathway	Oocyte meiosis	Wnt signaling pathway
CSF3, CSF3R, SOCS3, PIN1	Jak-STAT signaling pathway	Cytokine-cytokine receptor interaction	Hematopoietic cell lineage
TICAM1, TLR4, TNFAIP3, PPP4C	Toll-like receptor signaling pathway	Chagas disease (American trypanosomiasis)	Phagosome
RAB7A, ABCG2, IMMT, GOLT1B	ABC transporters	Endocytosis	Phagosome
GPLD1, APOA1, APOA4, SMPDL3A	Fat digestion and absorption	Vitamin digestion and absorption	Glycosylphosphatidylinositol(GPI)-anchor biosynthesis
ERBB4, CD44, MUC1, ATF2	MAPK signaling pathway	ErbB signaling pathway	Calcium signaling pathway
TLN1, ITGB3, SELE, CIB1	Focal adhesion	Phagosome	Osteoclast differentiation
MID2, HIF1A, IGBP1, TTC1	mTOR signaling pathway	Pathways in cancer	Renal cell carcinoma
PRTFDC1, FCGR2A, NFKBIA, ADPRHL2	Osteoclast differentiation	Leishmaniasis	Chemokine signaling pathway
MMP8, CCL2, TIMP2, MCM7	DNA replication	Cytokine-cytokine receptor interaction	Chemokine signaling pathway
HOXB7, IMPDH1, NFKBIA, SEC16A	Purine metabolism	Drug metabolism - other enzymes	Metabolic pathways
CCL3, CCR5, TGFB1, CCL5	Cytokine-cytokine receptor interaction	Chemokine signaling pathway	Chagas disease (American trypanosomiasis)
NTRK1, SHC1, CDC37, IRS2	Neurotrophin signaling pathway	Insulin signaling pathway	MAPK signaling pathway
RNF114, UBE2D1, TNFAIP3, RNF14, BIRC3, RBCK1, RNF31, IKBKG, TNF, SHARPIN, NFKBIA	NOD-like receptor signaling pathway	Apoptosis	Toxoplasmosis
YES1, KIT, CD36, JAK2, MATK	Hematopoietic cell lineage	Adipocytokine signaling pathway	PPAR signaling pathway
CXCR5, CXCR4, GNA13, GNAI2, F2R	Chemokine signaling pathway	Cytokine-cytokine receptor interaction	Endocytosis
MAP3K8, AKT1, MAP2K1, HSP90AA1, TLR2	Toll-like receptor signaling pathway	MAPK signaling pathway	T cell receptor signaling pathway
NR1I2, NCOA1, NCOR1, PPARGC1A, RORC	Circadian rhythm	Insulin signaling pathway	Adipocytokine signaling pathway
FOXP3, RUNX1, EP300, CCND1, AKAP8	Pathways in cancer	Cell cycle	Wnt signaling pathway
HSPB1, BAG3, HNRNPD, IGBP1, S100P	MAPK signaling pathway	VEGF signaling pathway	Amoebiasis
MAPK10, ARRB2, DUSP16, RELA, FBL	MAPK signaling pathway	Chemokine signaling pathway	Osteoclast differentiation
NCSTN, PSEN1, IMMT, SQRDL, SAMM50	Notch signaling pathway	Alzheimer's disease	Wnt signaling pathway
HSPA4, HNRNPD, HIF1A, RELA, SAT1	Pathways in cancer	Arginine and proline metabolism	Metabolic pathways
PPP4C, PPP2R5D, IGBP1, RELA, CCT4	mRNA surveillance pathway	MAPK signaling pathway	Chemokine signaling pathway
VCAM1, ITGB1, ANXA1, DECR1, KIF11	Cell adhesion molecules (CAMs)	Leukocyte transendothelial migration	Phagosome
S100P, EZR, MYH9, S100Z, RIPK2	Regulation of actin cytoskeleton	Tight junction	NOD-like receptor signaling pathway
JPH1, ATP6AP2, SMAD3, CD59, ZBTB16	Pathways in cancer	Cell cycle	Endocytosis
HMGN2, TERF2, LRRK2, HMGN1, RPL13	Ribosome	Parkinson's disease	NA
PPIA, ANXA1, JAK2, ATF2, RBMX	Spliceosome	MAPK signaling pathway	Chemokine signaling pathway
CSE1L, LRRK2, TNFRSF1B, AKAP8, CSNK1A1	Cytokine-cytokine receptor interaction	Wnt signaling pathway	Hedgehog signaling pathway
IL12RB2, JAK2, SOCS3, KPNB1, RBMX	Jak-STAT signaling pathway	Adipocytokine signaling pathway	RNA transport
SNX15, REEP6, RTN4, CLEC5A, SNX1	NA	NA	NA
SGPL1, PPP6R1, TMEM173, IMMT, IRAK1	Sphingolipid metabolism	Metabolic pathways	Apoptosis
TRIM69, PML, TLR4, TLR9, STK11IP	Toll-like receptor signaling pathway	Chagas disease (American trypanosomiasis)	Malaria
GLO1, FOS, IGBP1, MAP1LC3B, PDIA6	Pyruvate metabolism	MAPK signaling pathway	Protein processing in endoplasmic reticulum
PC, ERBB2, FASN, PRKCDBP, TPM4	Metabolic pathways	Citrate cycle (TCA cycle)	Fatty acid biosynthesis
PPM1B, VCP, ANXA1, S100A8, GABARAPL1	MAPK signaling pathway	Regulation of autophagy	Protein processing in endoplasmic reticulum
NAT2, RAD51, APP, ERBB2, IGBP1	Pathways in cancer	Pancreatic cancer	Caffeine metabolism
DPP3, KEAP1, TERF2IP, MAP1LC3B, WDFY3	Ubiquitin mediated proteolysis	NA	NA
MAGEB2, EGR1, ARID2, EP300, BRD7	Cell cycle	Wnt signaling pathway	Notch signaling pathway
RAB8B, OCLN, TJP1, TJP2, CLDN1	Tight junction	Cell adhesion molecules (CAMs)	Leukocyte transendothelial migration
SOD2, HSP90B1, RIPK2, CSNK2A2, BIRC2	NOD-like receptor signaling pathway	Pathways in cancer	Ribosome biogenesis in eukaryotes
MYH10, RIPK2, TUBB2B, ACTG1, TNFRSF1B	Phagosome	Tight junction	Regulation of actin cytoskeleton
PUM2, BMI1, NUMA1, PKM2, LRRK2	Parkinson's disease	NA	NA
PPP1R2, PPP1CA, PPP1CC, TERF2IP, RORC	Oocyte meiosis	Vascular smooth muscle contraction	Focal adhesion
KPNA1, STAT1, PAX5, STAT3, PRKCD	Chemokine signaling pathway	Jak-STAT signaling pathway	Toxoplasmosis
MAP3K7IP2, IRAK1, NCOR1, HSPA2, RIPK2	Neurotrophin signaling pathway	Toxoplasmosis	Spliceosome
PTK2B, ERBB2, ITGB3, JAK2, OSMR	Calcium signaling pathway	Chemokine signaling pathway	Focal adhesion
TRAF5, USP7, CD40, RIPK2, BIRC2	NOD-like receptor signaling pathway	Toxoplasmosis	Pathways in cancer
PIAS3, SUMO1, RELA, SMAD3, NOTCH1	Pathways in cancer	Chagas disease (American trypanosomiasis)	Hepatitis C
LGALS2, LTA, APP, SDCBP, AIMP2	Cytokine-cytokine receptor interaction	Type I diabetes mellitus	Alzheimer's disease
PLEC, PDLIM7, BMI1, NOS2, RCN1	Arginine and proline metabolism	Metabolic pathways	Calcium signaling pathway
DBN1, ABCG2, CD44, PCDH7, SYNPO	ABC transporters	ECM-receptor interaction	Hematopoietic cell lineage
GIYD1, ANXA1, S100A8, GOLT1B, GIYD2	NA	NA	NA
NEK6, CCDC85B, CDC37, PBXIP1, CDK18	NA	NA	NA
DDX39A, TERF2, TERF2IP, CCDC137, NAIF1	NA	NA	NA
HSD17B12, FASN, HSP90B1, NDRG1, RPN2	Metabolic pathways	Protein processing in endoplasmic reticulum	Fatty acid biosynthesis
BAG2, RELA, TNFRSF1B, PPARA, HAX1	Adipocytokine signaling pathway	Hepatitis C	PPAR signaling pathway
BMF, CXCL9, CXCR3, DPP4, CXCL10	Cytokine-cytokine receptor interaction	Chemokine signaling pathway	Toll-like receptor signaling pathway
ZFAND5, LRRK2, TNFAIP3, ATRX, LRRC47	NOD-like receptor signaling pathway	Parkinson's disease	NA
CD96, FAT1, NIPSNAP1, FLNB, MAP1LC3B	MAPK signaling pathway	Focal adhesion	NA
COP, RIPK2, CALM2, CALM3, TRPV1	Neurotrophin signaling pathway	Calcium signaling pathway	Phosphatidylinositol signaling system
SIGLEC7, SOCS3, PTK2, PTK2B, JAK2	Chemokine signaling pathway	Jak-STAT signaling pathway	Leukocyte transendothelial migration
LPL, APOA5, LRP1, LRP2, APOE	Alzheimer's disease	PPAR signaling pathway	Glycerolipid metabolism
S100A9, ILK, ARRB1, CFTR, SLC9A3R1	ABC transporters	PPAR signaling pathway	MAPK signaling pathway
SLC9A3R1, MME, PAG1, PDGFRA, STAT3	Pathways in cancer	MAPK signaling pathway	Calcium signaling pathway
CCR2, CCL13, CCL8, TPST1, MMP3	Cytokine-cytokine receptor interaction	Chemokine signaling pathway	Rheumatoid arthritis
IL24, ATM, CHEK2, PARP1, PER3	Cell cycle	p53 signaling pathway	Base excision repair
BCL3, BCL10, BARD1, EP300, BRD7	Cell cycle	Wnt signaling pathway	Notch signaling pathway
HSPC159, TERF2IP, HIST2H4B, HIST4H4, BMI1	Systemic lupus erythematosus	NA	NA
SUMO3, SUMO1, NFKBIA, ETV6, ANXA1	RNA transport	Chemokine signaling pathway	Apoptosis
POM121, AGR2, NFKBIA, APP, MED31	RNA transport	Chemokine signaling pathway	Apoptosis
MAP1S, ANXA1, SOCS3, S100A11, RBMX	Spliceosome	Ubiquitin mediated proteolysis	Osteoclast differentiation
HMGN3, TERF2, TERF2IP, HDGF2, LANCL2	NA	NA	NA
GUCY2C, PDZD3, GUCA2A, PDZK1, CFTR	Purine metabolism	ABC transporters	Gastric acid secretion
IQCB1, CALM1, SQRDL, CAMK1, NOS2	Calcium signaling pathway	Arginine and proline metabolism	Metabolic pathways
CDIPT, ILK, TNFRSF1B, NOS2, DNAJA1	Metabolic pathways	Arginine and proline metabolism	Inositol phosphate metabolism
ULK1, RB1CC1, CDC37, MAP1LC3B, PRKCI	Regulation of autophagy	Endocytosis	mTOR signaling pathway
CRY2, FBXL3, FASN, SKP1, NOS2	Circadian rhythm	Metabolic pathways	Fatty acid biosynthesis
ZBTB7A, HDAC1, RELA, FAM60A, IRF5	Toll-like receptor signaling pathway	Pathways in cancer	Chronic myeloid leukemia
SP100, SUMO1, TERF2, TERF2IP, TMSB10	RNA transport	NA	NA
SLC25A4, PPIF, LRRK2, NFKBIA, CUEDC1	Parkinson's disease	Toxoplasmosis	Calcium signaling pathway
EEF1A2, EEF1B2, RELA, TNFRSF1B, TUBB	Adipocytokine signaling pathway	RNA transport	MAPK signaling pathway
SMARCA4, MYC, AHR, ATF3, CCNT1	MAPK signaling pathway	ErbB signaling pathway	Cell cycle
CXCR1, GNAI2, CXCL1, GNA15, CXCR2	Chemokine signaling pathway	Cytokine-cytokine receptor interaction	Epithelial cell signaling in Helicobacter pylori infection
IFNG, IFNGR1, IFNGR2, PDIA3, JAK2	Jak-STAT signaling pathway	Leishmaniasis	Toxoplasmosis
SEC61A1, ILK, TMEM173, TNFRSF1B, FANCI	Protein export	PPAR signaling pathway	Cytokine-cytokine receptor interaction
MUC2, ATP1A1, FLNB, GALNT14, LMAN1	Mucin type O-Glycan biosynthesis	Metabolic pathways	MAPK signaling pathway
HIPK2, HMGA1, SUMO1, SMAD3, ANXA1	RNA transport	Cell cycle	Endocytosis
DDX24, MYC, TERF2, TERF2IP, TOR1AIP1	MAPK signaling pathway	ErbB signaling pathway	Cell cycle
S100A4, IGBP1, SMAD3, C14orf21, APP	Cell cycle	Endocytosis	Wnt signaling pathway
NONO, SPI1, SOCS3, FUS, RELA	Osteoclast differentiation	Adipocytokine signaling pathway	Hepatitis C
LMO3, AIMP2, CCDC85B, NETO2, KRT17	NA	NA	NA
VLDLR, CD36, LPL, FYN, APP	PPAR signaling pathway	Alzheimer's disease	Glycerolipid metabolism
MYO19, CD44, IMMT, CDC73, MYH9	ECM-receptor interaction	Tight junction	Hematopoietic cell lineage
GLMN, CDC37, TMEM173, ULK3, IRAK1	Regulation of autophagy	mTOR signaling pathway	Apoptosis
LCN2, HNRNPA1, L2HGDH, UGT1A10, ANXA1	Pentose and glucuronate interconversions	Ascorbate and aldarate metabolism	Steroid hormone biosynthesis
H2AFX, CALM1, GLB1, HSP90B1, CSNK2B	Galactose metabolism	Other glycan degradation	Glycosaminoglycan degradation
RIPK1, CRADD, ANXA1, LRRK2, BAG3	Apoptosis	Toll-like receptor signaling pathway	RIG-I-like receptor signaling pathway
TBC1D15, MEPCE, MAP1LC3B, STAT3, SNRPD3	Spliceosome	Chemokine signaling pathway	Jak-STAT signaling pathway
DCLRE1B, TERF2, TERF2IP, ASS1, NASP	Alanine, aspartate and glutamate metabolism	Arginine and proline metabolism	Metabolic pathways
TBC1D10A, SLC9A3R1, TERF2IP, PDGFRB, CRK	MAPK signaling pathway	Focal adhesion	Regulation of actin cytoskeleton
SLC33A1, HSP90B1, IMMT, ARAF, ATF2	Pathways in cancer	Prostate cancer	Glycosphingolipid biosynthesis - ganglio series
SPARCL1, PRNP, TNF, APP, CAV1	Alzheimer's disease	MAPK signaling pathway	Cytokine-cytokine receptor interaction
PKLR, ANXA1, RPA1, XRCC6, SMAD3	Glycolysis / Gluconeogenesis	Purine metabolism	Pyruvate metabolism
CD36, HSD11B1, LDLR, LYN, HSP90B1	Steroid hormone biosynthesis	Metabolic pathways	PPAR signaling pathway
SUMO2, TOP2B, ANXA1, FASN, UBD	Fatty acid biosynthesis	Metabolic pathways	RNA transport
TCOF1, OFD1, SUMO1, EIF4G1, AIMP2	RNA transport	Ribosome biogenesis in eukaryotes	Viral myocarditis
PINK1, IMMT, EIF2C1, SLC25A1, BMI1	Parkinson's disease	NA	NA
TF, CALR, MYC, CANX, SLC6A4	Protein processing in endoplasmic reticulum	Phagosome	Antigen processing and presentation
NOD2, ERBB2IP, GALNT2, NDUFA13, STAT3	Oxidative phosphorylation	Mucin type O-Glycan biosynthesis	Metabolic pathways
TFDP1, SOCS3, CXCR4, GHR, JAK2	Jak-STAT signaling pathway	Cytokine-cytokine receptor interaction	Chemokine signaling pathway
GATA6, 1, EP300, NKX2, RELA	Pathways in cancer	Prostate cancer	MAPK signaling pathway
CFB, ALB, FN1, GDPD1, APOA4	Focal adhesion	ECM-receptor interaction	Complement and coagulation cascades
PRRC2B, CERK, ATN1, IRF4, BAG6	Sphingolipid metabolism	NA	NA
DDX3X, IKBKE, CD40, HSP90AA1, MAP3K8	Toll-like receptor signaling pathway	RIG-I-like receptor signaling pathway	MAPK signaling pathway
CYBB, IQGAP1, SUMO1, ACTB, AIMP2	Phagosome	Adherens junction	Leukocyte transendothelial migration
LAMB2, PSAP, STAT3, CELSR1, GHR	Jak-STAT signaling pathway	Toxoplasmosis	Pathways in cancer
SPAG5, ADAM15, ATN1, NPHP1, RBPMS	NA	NA	NA
ASCC2, IMMT, RELA, NIPSNAP3A, KPNA2	MAPK signaling pathway	Chemokine signaling pathway	Apoptosis
RWDD3, HIF1A, NFKBIA, UACA, HDAC3	Pathways in cancer	Chemokine signaling pathway	mTOR signaling pathway
RUNX3, CCND1, SMAD3, ATP2B1, RBX1	Cell cycle	Wnt signaling pathway	Pathways in cancer
DDX21, RELA, TERF2, RPL7, NCL	Ribosome	MAPK signaling pathway	Chemokine signaling pathway
ATP5A1, RELA, TNFRSF1B, MARS, IRS4	Adipocytokine signaling pathway	Neurotrophin signaling pathway	Oxidative phosphorylation
HSP90AB2P, MAP1LC3B, TERF2, ATG5, TBC1D15	Regulation of autophagy	RIG-I-like receptor signaling pathway	Shigellosis
KRT18, CCDC85B, TNFRSF1B, MBIP, HNRNPC	Spliceosome	Cytokine-cytokine receptor interaction	Adipocytokine signaling pathway
KRT14, EIF4A3, MAP1LC3B, RBM8A, FASN	RNA transport	mRNA surveillance pathway	Spliceosome
CDC37, IKBKG, IRAK1, IMMT, FBXO6	Apoptosis	Toll-like receptor signaling pathway	Chagas disease (American trypanosomiasis)
VIPR1, SCT, VIP, GNAQ, MEP1A	Calcium signaling pathway	Neuroactive ligand-receptor interaction	Vascular smooth muscle contraction
PHB2, HDAC1, RELA, RIPK2, RPS14	NOD-like receptor signaling pathway	Neurotrophin signaling pathway	Shigellosis
SFXN1, PGRMC1, BMI1, LRRK2, PYCR1	Arginine and proline metabolism	Metabolic pathways	Parkinson's disease
APEX1, POLB, HIF1A, TERF2, PIAS1	Base excision repair	Pathways in cancer	Ubiquitin mediated proteolysis
COMMD1, SCNN1D, NFKBIA, RELA, FBXW11	Shigellosis	Chemokine signaling pathway	Apoptosis
NPY, NPY1R, DPP4, MEP1A, VIP	Protein digestion and absorption	Neuroactive ligand-receptor interaction	Adipocytokine signaling pathway
LNX1, NAGK, AIMP2, CCDC85B, NGFRAP1	Amino sugar and nucleotide sugar metabolism	NA	NA
HNRNPM, HNRNPA1, CDC37, RELA, USP7	Spliceosome	MAPK signaling pathway	Chemokine signaling pathway
NUP133, MYC, FOXP3, LRRK2, IQGAP3	RNA transport	MAPK signaling pathway	ErbB signaling pathway
COMMD10, CCDC22, RELA, DECR1, NPM1	MAPK signaling pathway	Chemokine signaling pathway	Apoptosis
MIS12, FGB, TF, ANXA7, CALR	Protein processing in endoplasmic reticulum	Phagosome	Complement and coagulation cascades
BTBD12, TERF2, TERF2IP, AFAP1L2, NXNL1	NA	NA	NA
POU2F1, RELA, TNF, TUBA1A, IKBKB	MAPK signaling pathway	Apoptosis	Osteoclast differentiation
DAP3, AHR, HIF1A, NRIP1, HDAC3	mTOR signaling pathway	Pathways in cancer	Renal cell carcinoma
USP15, CD40, SMAD3, POLR2H, XRCC6	Purine metabolism	Pyrimidine metabolism	Metabolic pathways
AHSA1, CDC37, FASN, PINK1, MAP3K1	Fatty acid biosynthesis	Metabolic pathways	MAPK signaling pathway
SAR1B, PILRA, PTPN11, PTPN6, PECAM1	Jak-STAT signaling pathway	Natural killer cell mediated cytotoxicity	Leukocyte transendothelial migration
IER5, AICDA, DNAJA1, HSPA5, TNFRSF1B	Protein processing in endoplasmic reticulum	Protein export	Cytokine-cytokine receptor interaction
HMGB3, TERF2IP, HIST1H4D, HIST2H4A, BMI1	Systemic lupus erythematosus	NA	NA
HES6, TLE1, ATN1, NOD2, VIM	NOD-like receptor signaling pathway	Shigellosis	NA
CRY2, PER1, PER3, PER2, CSNK1E	Circadian rhythm	Wnt signaling pathway	Hedgehog signaling pathway
HLA-F, LILRB1, CSK, PTPN6, PECAM1	Cell adhesion molecules (CAMs)	Chemokine signaling pathway	Endocytosis
TEX264, TERF2, THRAP3, PLAT, CLEC3B	Complement and coagulation cascades	NA	NA
FGF10, FGFR2, FGF2, FGF7, FGFR3	MAPK signaling pathway	Regulation of actin cytoskeleton	Pathways in cancer
SCTR, SCT, VIPR1, MEP1A, VIP	Neuroactive ligand-receptor interaction	Pancreatic secretion	Protein digestion and absorption
C9orf89, BCL10, SLC9A3R1, SOCS3, CSNK1E	Ubiquitin mediated proteolysis	Wnt signaling pathway	Hedgehog signaling pathway
TMEM41B, APOB, BMI1, ARX, PRDX4	Fat digestion and absorption	Vitamin digestion and absorption	NA
HEXIM1, RELA, TERF2, SLC25A5, KPNA2	MAPK signaling pathway	Calcium signaling pathway	Chemokine signaling pathway
RAC2, NCF2, NOS2, PRKCD, RAC1	Chemokine signaling pathway	Fc epsilon RI signaling pathway	Fc gamma R-mediated phagocytosis
CEBPD, RELA, SMAD3, ELF3, ESR1	Chagas disease (American trypanosomiasis)	Pathways in cancer	Pancreatic cancer
AIP, AHR, CDC37, MAF, STUB1	Ubiquitin mediated proteolysis	Protein processing in endoplasmic reticulum	NA
TDP2, TNFRSF1B, SMAD3, C1QBP, TCP1	Cytokine-cytokine receptor interaction	Cell cycle	Endocytosis
SCFD1, ATP6AP2, LRRK2, CERS2, KPNB1	RNA transport	Parkinson's disease	NA
NDUFA12, IMMT, NDUFA2, TXNDC9, VAPA	Oxidative phosphorylation	Alzheimer's disease	Parkinson's disease
HSPA6, COPS5, RIPK2, TNFRSF1B, VIM	Spliceosome	MAPK signaling pathway	Cytokine-cytokine receptor interaction
EEF2K, RPS6KB1, FASN, SLC9A3R1, CSNK1E	Insulin signaling pathway	Fatty acid biosynthesis	Metabolic pathways
ARPC1B, ACTR3B, SUMO1, LRRK2, PTGS2	Arachidonic acid metabolism	Metabolic pathways	RNA transport
CHMP2B, CHMP4B, ATP6AP2, TERF2IP, CHMP2A	Endocytosis	NA	NA
MAP2K6, MAP3K5, LRRK2, SMAD7, MAP2K3	MAPK signaling pathway	Amyotrophic lateral sclerosis (ALS)	Toll-like receptor signaling pathway
OGT, TRAK1, FIBP, RELA, PCNA	Other types of O-glycan biosynthesis	DNA replication	Base excision repair
LYST, CSNK2B, ATN1, RNF7, TERF2	Ribosome biogenesis in eukaryotes	Ubiquitin mediated proteolysis	Wnt signaling pathway
SUV39H1, ATF3, BCL11B, APPL2, HDAC6	Lysine degradation	NA	NA
TCP1, ILK, IGBP1, RELA, UBR5	PPAR signaling pathway	MAPK signaling pathway	Chemokine signaling pathway
TNFRSF4, TNFSF4, TRAF1, TRAF2, TNFRSF12A	Cytokine-cytokine receptor interaction	Pathways in cancer	Small cell lung cancer
FBXO25, CUL1, SKP1, HSPA2, NOS2	Protein processing in endoplasmic reticulum	Cell cycle	Oocyte meiosis
RAD51, RPA1, IGBP1, IL24, RB1CC1	Homologous recombination	DNA replication	Nucleotide excision repair
PILRA, PTPN11, PTPN6, B4GALNT3, PECAM1	Jak-STAT signaling pathway	Natural killer cell mediated cytotoxicity	Leukocyte transendothelial migration
PHC3, BMI1, HIST1H4I, HIST1H4L, TERF2IP	Systemic lupus erythematosus	NA	NA
HIST2H2AA4, BMI1, HIST1H4E, HIST1H4H, TERF2IP	Systemic lupus erythematosus	NA	NA
TAX1BP1, MAP1LC3B, TNFAIP3, TRIM21, YWHAG	Cell cycle	Oocyte meiosis	NOD-like receptor signaling pathway
RPL17, ICAM1, LRRK2, CSDA, H3F3B	Ribosome	Cell adhesion molecules (CAMs)	Natural killer cell mediated cytotoxicity
IFNAR2, JAK1, SOCS3, STAT3, IL6ST	Jak-STAT signaling pathway	Hepatitis C	Osteoclast differentiation
IRF3, IRF7, FASN, TMEM173, ABCC1	RIG-I-like receptor signaling pathway	Cytosolic DNA-sensing pathway	Toll-like receptor signaling pathway
ADCYAP1, CASP2, DPP4, VIPR1, VIP	Neuroactive ligand-receptor interaction	Protein digestion and absorption	NA
ZFP36, YWHAB, CCDC85B, TNF, CDK18	MAPK signaling pathway	Cytokine-cytokine receptor interaction	Cell cycle
KIAA1191, TERF2IP, PRNP, C9orf78, MPG	Base excision repair	Prion diseases	NA
PARD3B, SMAD3, SMAD7, C1orf116, RNF111	Endocytosis	TGF-beta signaling pathway	Cell cycle
REXO2, HSPA5, MPG, MYL6, PRNP	Prion diseases	Ribosome biogenesis in eukaryotes	Protein export
RPS3, SUMO1, NFKBIA, RELA, ALPL	Chemokine signaling pathway	Apoptosis	Osteoclast differentiation
FGF7, FGFR3, HSPG2, FGFR2, FGF2	MAPK signaling pathway	Regulation of actin cytoskeleton	Pathways in cancer
PER2, BTRC, CRY1, CSNK1D, SMAD3	Circadian rhythm	Wnt signaling pathway	Hedgehog signaling pathway
MUC4, ERBB2, SHC1, ERBB3, PIK3R2, PIK3R3, PIK3CA, PIK3CB, IRS1, IRS2, GRB2, IGF1R, JAK2	ErbB signaling pathway	Focal adhesion	Neurotrophin signaling pathway
MAF, USF2, MAFB, FOS, RELA, CREBBP, PML, NCOR2, RUNX1, SMAD3, JUN, ATF4, ATF3	Pathways in cancer	MAPK signaling pathway	Chagas disease (American trypanosomiasis)
TOP2B, TOP2A, SUMO1, TP53, HDAC1, ATF3, HIF1A, SP1, PML, RARA, TDG, MDM2, RELA	Pathways in cancer	Chronic myeloid leukemia	Cell cycle
STAT5B, CTLA4, JAK2, INSR, GRB10, IRS1, IRS2, PTPN11, PIK3R1, SOCS1, SHC1, PLCG1, PDGFRB	Neurotrophin signaling pathway	Insulin signaling pathway	Jak-STAT signaling pathway
RUFY1, BMX, CAV1, TNFRSF1B, TRAF2, TNF	Adipocytokine signaling pathway	MAPK signaling pathway	Cytokine-cytokine receptor interaction
EEF2K, RPS6KA1, TSC2, EEF2, HP, AIMP2	mTOR signaling pathway	MAPK signaling pathway	Oocyte meiosis
ARRB2, MAPK3, ADAM15, LYN, FASN, FBXO6	Chemokine signaling pathway	MAPK signaling pathway	B cell receptor signaling pathway
ELP2, JAK2, STAT3, HES1, TSHR, FES	Chemokine signaling pathway	Jak-STAT signaling pathway	Adipocytokine signaling pathway
PPP2R1B, PPP2R5D, JAK2, TNFAIP3, MAP3K5, YWHAB	Oocyte meiosis	mRNA surveillance pathway	Wnt signaling pathway
NFKBIB, NFKB2, NFKBIA, RELA, NFKBIE, UBC	T cell receptor signaling pathway	B cell receptor signaling pathway	Neurotrophin signaling pathway
PRKCDBP, RAB7A, CALU, GOLT1B, ATP6AP2, TFRC	Endocytosis	Phagosome	Hematopoietic cell lineage
GNMT, TERF2, TERF2IP, CTBP1, MAGOHB, TOR1AIP1	Glycine, serine and threonine metabolism	RNA transport	mRNA surveillance pathway
TERF1, KPNB1, SREBF2, TERF2, SMAD3, CDK11A	RNA transport	Cell cycle	Endocytosis
EZH2, HDAC1, BMI1, CCDC85B, ZBTB16, HMG20B	Pathways in cancer	Cell cycle	Notch signaling pathway
P2RY2, ITGB3, SLC9A3R1, PDGFRA, TGM2, PDGFRB	Focal adhesion	Regulation of actin cytoskeleton	MAPK signaling pathway
HMGN4, TERF2, TERF2IP, NUMA1, ACD, TALDO1	Pentose phosphate pathway	Metabolic pathways	NA
DDB1, STAT1, MCM5, NFKBIA, TNFRSF1B, TUBA3D	Chemokine signaling pathway	Osteoclast differentiation	Toll-like receptor signaling pathway
